# Supplementary material for: Age-related differences in stair descent balance control: Are women more prone to falls than men?
Source: PLoS One. 2021 Jan 7;16(1):e0244990. doi: 10.1371/journal.pone.0244990 (PMC7790224; doi:10.1371/journal.pone.0244990)
Supplement: S1 Data — (XLSX) [file pone.0244990.s001.xlsx]

## Sheet: Data
		group	Gender	Age	Height	Weight	BMI	No of falls	Stair descent time	CoP SD ML	CoP SD AP	CoP V ML	CoP V AP	CoP SD ML5	CoP SD AP5	CoP V ML5	CoP V AP5
		Young	Women	21	171	63	21.5451	0	0.665	25.0761	35.4477	138.795	233.244	11.5072	9.65753	32.4405	25.4727
		Young	Women	19	168	75	26.5731	0	0.9375	12.1893	22.9405	297.852	153.101	24.7613	10.5887	33.5424	28.3074
		Young	Women	21	153	51	21.7865	0	0.715	8.02126	30.3356	185.673	297.964	11.7859	11.1272	47.1029	40.792
		Young	Women	22	166	56	20.3223	0	0.6475	5.59582	26.5988	126.462	284.835	16.9422	6.59028	47.964	28.1491
		Young	Women	21	175	72	23.5102	0	0.1425	32.1135	67.3954	1099.59	1921.49	32.9398	17.8208	43.5722	51.1238
		Young	Women	21	172	72	24.3375	0	0.86	7.35511	25.9566	114.599	217.433	16.9675	7.7995	52.6487	29.9824
		Young	Women	21	167	60	21.5139	0	0.8725	8.03107	30.2801	174.595	248.279	19.0618	9.0154	51.0592	29.098
		Young	Women	25	163	65	24.4646	0	0.6075	88.7883	50.5472	1409.17	683.541	20.3376	7.98816	37.8631	30.2346
		Young	Women	21	169	62	21.7079	0	1.015	6.41415	30.6693	76.4606	353.67	19.4423	10.0388	31.9799	25.8185
		Young	Women	19	158	55	22.0317	0	0.8	5.58286	22.8169	117.811	157.258	15.0516	10.223	35.7367	24.9169
		Young	Women	20	167	55	19.721	0	0.65	8.04396	19.5918	204.751	218.002	15.999	13.512	48.289	32.7814
		Young	Women	20	175	55	17.9592	0	0.5025	14.2517	33.7426	348.558	481.242	21.2216	17.4639	51.8253	53.8791
		Young	Women	21	166	55	19.9594	0	0.6425	6.8126	20.0511	112.33	398.933	12.8734	7.82653	43.361	22.5221
		Young	Women	21	167	59	21.1553	0	0.77	10.0859	33.7156	167.972	419.091	14.0642	13.3468	50.23	56.5301
		Young	Women	20	172	76	25.6896	0	0.47	9.9641	20.3424	371.885	246.98	24.8723	10.4713	48.8795	34.8643
		Young	Women	20	163	61	22.9591	0	0.94	36.4629	45.8332	524.85	488.868	14.2308	11.5376	40.8875	27.7564
		Young	Women	25	172	60	20.2812	0	0.6475	17.158	31.8548	364.615	364.395	11.5178	9.9716	39.8853	35.4469
		Young	Women	21	165	78	28.6501	0	0.8375	23.1968	25.102	462.718	180.831	15.7138	9.54219	51.8769	29.7284
		Young	Women	20	164	57	21.1927	0	0.485	41.1324	39.8782	1180.94	654.273	16.9998	8.79626	39.6127	28.3959
		Young	Women	20	166	58	21.048	0	0.88	24.2409	39.7145	615.727	484.389	14.8304	9.39917	29.9053	31.5688
		Young	Women	21	165	52	19.1001	0	0.335	19.4717	15.2373	714.435	226.009	29.2136	9.66818	51.2275	39.3972
		Young	Women	21	175	59	19.2653	0	0.7525	8.08175	22.866	146.997	175.645	13.3622	9.85227	45.6213	35.3887
		Old	Women	62	160.2	63.3	24.6649	0	0.756667	24.5033	34.0061	352.947	294.785	24.7125	13.7001	70.8535	71.3874
		Old	Women	78	149.9	50.5	22.4744	0	0.855	11.0385	17.2521	140.442	192.256	29.4883	10.7357	93.6736	58.3675
		Old	Women	68	165.2	64.2	23.5242	0	0.441667	47.0751	115.591	1886.27	2280.31	17.8411	18.4199	59.5463	77.9921
		Old	Women	73	161.7	57.2	21.8764	2	0.758333	61.2724	111.861	1380.32	2573.89	44.3545	21.2671	156.998	113.794
		Old	Women	63	161.7	60.8	23.2532	0	0.71	33.9145	29.726	793.342	546.424	14.8214	11.1731	52.51	45.6706
		Old	Women	69	158.1	60.4	24.1642	0	0.315	33.136	53.2764	1618.34	2167.75	31.1337	25.2623	107.83	133.266
		Old	Women	66	162.2	58.9	22.3879	0	1.0125	20.5209	43.0029	386.58	518.405	17.1438	12.0404	61.343	54.2169
		Old	Women	72	165.5	67.9	24.7898	0	0.771667	13.1767	30.5592	295.858	277.278	29.0066	15.0715	74.2956	71.5286
		Old	Women	78	169.8	66	22.8912	0	0.785	20.4764	28.5351	334.897	316.918	27.802	18.8299	103.876	117.707
		Old	Women	66	154	53.8	22.6851	0	0.721667	14.0827	39.0776	276.697	314.821	23.5037	19.1079	67.4497	72.262
		Old	Women	70	168	65.8	23.3135	0	0.978333	35.1712	21.0473	568.394	221.023	34.8107	23.9838	128.634	116.62
		Old	Women	63	169	72.1	25.2442	0	0.391667	38.6009	69.9342	1596.53	3803.85	22.0733	13.5163	70.0452	60.9794
		Old	Women	80	153	57.3	24.4778	0	1.26667	4.9665	31.021	73.7774	137.548	14.9807	11.2323	49.4846	36.5588
		Old	Women	67	162	80.7	30.7499	0	1.18667	15.6767	36.6024	272.314	334.82	17.9041	13.4692	64.8519	57.748
		Old	Women	65	170	69.9	24.1869	0	0.628333	18.7629	31.0223	459.117	549.614	42.7325	22.7307	132.681	137.526
		Old	Women	67	165	72.4	26.5932	0	0.8825	5.4228	24.7358	77.2113	192.142	35.2243	13.4452	93.7295	66.2494
		Old	Women	66	153	66	28.1943	0	0.681667	32.4454	71.1544	623.862	1058.41	17.7355	16.5485	79.1178	77.1724
		Old	Women	64	153.1	78	33.277	1	1.50167	12.9657	26.3969	162.06	157.76	24.0117	13.4328	87.9887	53.4199
		Old	Women	71	176.7	74.7	23.9248	0	0.255	57.9278	23.6292	2820.16	1388.85	24.0307	18.673	60.9777	54.1992
		Old	Women	73	169.1	75.9	26.5433	0	1.00667	7.36692	36.6952	135.921	232.393	13.8054	12.5761	55.5159	55.6455
		Old	Women	66	159.3	69.3	27.3087	0	0.73	21.7694	24.9182	337.555	387.365	20.3554	22.0372	65.6828	91.1187
		Old	Women	62	169.2	70.5	24.6257	1	0.606667	10.2378	24.8676	241.199	285.811	21.5092	16.2822	75.1822	72.9456
		Old	Women	62	181.5	81.7	24.801	0	0.8	25.5021	27.8654	400.242	278.519	14.6916	11.3474	51.2292	35.6092
		Old	Women	65	163.6	83.2	31.0854	0	0.736667	16.9293	47.9808	302.037	541.649	14.2344	12.5609	53.5796	49.5047
		Old	Women	72	152.5	78.9	33.9264	0	0.735	8.93338	35.3155	212.632	356.931	22.906	18.2423	72.0572	66.3082
		Old	Women	66	166.2	73	26.4278	1	0.478333	64.4275	31.537	1696.52	1197.82	23.5853	21.3281	67.3636	77.5247
		Old	Women	66	155	63.9	26.5973	0	0.695	16.9933	23.9987	406.075	368.849	18.691	22.8084	62.8375	71.6751
		Old	Women	67	165.5	69.7	25.447	0	0.256667	36.1729	34.9546	1349.95	906.992	23.8849	17.3291	71.2567	74.0023
		Old	Women	64	167	70.3	25.2071	0	0.816667	7.14959	27.6771	145.412	304.368	26.0861	16.3908	90.8965	84.5372
		Old	Women	71	162	62.2	23.7007	0	1.14	14.5049	43.1024	274.48	479.246	22.2828	11.1289	51.8015	45.1873
		Old	Women	76	165	64.9	23.8384	0	0.37	44.5201	23.1561	1385.08	792.116	24.1257	18.9938	90.5554	80.1669
		Old	Women	63	169	77.8	27.2399	0	1.325	7.43006	24.7094	98.7894	204.706	17.7016	14.8483	59.3068	40.0418
		Old	Women	70	156	59.3	24.3672	0	0.603333	11.4529	19.8553	354.962	366.19	21.719	14.8415	80.6993	86.3457
		Young	Men	24	161	55	21.2183	0	0.6425	12.202	28.676	386.542	167.915	20.4792	11.7324	50.1846	21.0245
		Young	Men	21	188	66	18.6736	0	0.805	47.9532	43.095	1125.8	796.554	16.3928	12.3291	49.9132	33.7378
		Young	Men	22	175	70	22.8571	0	0.605	32.0436	42.2897	716.608	375.077	16.4746	10.6026	69.9337	49.3428
		Young	Men	22	185	67	19.5763	0	0.715	17.2454	23.9648	355.28	330.343	19.6767	11.0198	60.7787	38.362
		Young	Men	22	182	80	24.1517	0	0.8475	18.0577	27.4489	225.101	309.82	17.6788	8.5324	42.4515	30.4435
		Young	Men	24	174	72	23.7812	0	0.7275	32.3752	70.9729	554.516	1105.7	16.6648	10.4611	50.0099	37.5722
		Young	Men	20	186	79	22.835	0	0.9	5.70338	14.6738	69.6759	177.458	17.1322	9.30282	48.1133	26.5754
		Young	Men	25	176	76	24.5351	0	0.87	10.4772	44.0331	91.0053	296.48	25.448	5.55187	40.667	17.4998
		Young	Men	20	175	71	23.1837	0	0.7775	22.0752	41.2204	342.874	372.389	15.4496	9.78607	43.7047	29.0114
		Young	Men	22	187	74	21.1616	0	0.7125	6.2516	19.2084	155.276	201.73	27.1535	12.3048	72.7997	35.4638
		Young	Men	20	185	75	21.9138	0	0.6975	8.7975	28.0994	173.613	247.665	21.2822	5.73547	59.0421	23.3742
		Young	Men	22	171	79	27.0169	0	0.15	26.1143	31.0301	930.781	1361.72	27.157	14.6826	51.351	53.7047
		Young	Men	23	176	85	27.4406	0	0.5975	58.363	68.7796	1235.01	1508.31	20.9883	12.8024	66.058	40.5453
		Young	Men	22	186	82	23.7022	0	1.065	4.76203	28.281	62.4527	139.65	18.6473	7.13034	52.5543	29.0236
		Young	Men	22	187	87	24.8792	0	0.6425	13.2399	48.6075	251.271	762.907	16.7532	10.1653	59.9051	39.7746
		Young	Men	19	160	65	25.3906	0	0.63	31.0069	18.4629	813.621	334.848	15.166	17.0055	55.6028	48.9108
		Old	Men	89	182.4	83.5	25.0979	2	0.45	8.31784	22.4173	270.091	241.556	23.8668	17.6987	50.2255	29.41
		Old	Men	84	169.4	83.4	29.0629	0	0.371667	17.5031	25.3951	553.075	588.84	26.7974	17.5536	86.8723	77.7932
		Old	Men	80	180	80.9	24.9691	0	0.658333	22.641	39.3952	458.579	637.915	21.5195	15.6426	64.0976	67.3789
		Old	Men	67	190	119.8	33.1856	0	0.665	9.15925	37.1381	225.484	325.87	15.896	11.5627	56.5514	51.1519
		Old	Men	65	166.9	79.4	28.5041	0	0.715	13.8395	23.6775	257.398	337.275	23.6062	15.4391	71.109	64.42
		Old	Men	65	178.6	94.9	29.7511	0	0.676667	33.9854	28.5147	772.33	270.433	18.14	9.56294	47.1968	27.0288
		Old	Men	67	183.6	114.7	34.0266	0	0.678333	47.1437	34.8269	1526.27	865.103	29.8824	14.8149	52.6828	58.4979
		Old	Men	72	180.8	88.8	27.1654	1	0.756667	18.9666	54.6672	361.992	426.221	24.4226	30.9984	100.65	141.816
		Old	Men	64	185	94.9	27.7283	0	0.8	25.5021	27.8654	400.242	278.519	14.6916	11.3474	51.2292	35.6092
		Old	Men	67	175	68.2	22.2694	0	0.8725	8.0005	37.8955	152.243	359.787	15.6447	8.39073	40.253	43.4716
		Old	Men	70	176	91	29.3776	0	0.79	9.66585	31.9641	172.72	433.811	19.1511	11.5836	76.5206	56.9289
		Old	Men	72	180	84	25.9259	0	0.8675	18.2958	49.0921	265.167	658.711	38.1619	19.7447	140.259	67.0983
		Old	Men	67	178	78.4	24.7444	0	0.735	8.93338	35.3155	212.632	356.931	22.906	18.2423	72.0572	66.3082
		Old	Men	68	187	83.6	23.9069	0	0.37	44.5201	23.1561	1385.08	792.116	24.1257	18.9938	90.5554	80.1669

## Sheet: Notes
STAIR DESCENT
CoP SD ML	centre of pressure sway in mediolateral direction
CoP SD AP	centre of pressure sway in anteropoterior direction
CoP V ML	centre of pressure velocity in mediolateral direction
CoP V AP	centre of pressure velocity in anteroposterior direction
RESTABILIZATION - fisrt 5 seconds
CoP SD ML5	centre of pressure sway in mediolateral direction
CoP SD AP5	centre of pressure sway in anteropoterior direction
CoP V ML5	centre of pressure velocity in mediolateral direction
CoP V AP5	centre of pressure velocity in anteroposterior direction
